# Supplementary material for: Comparison and Analysis of the Genomes of Three Strains of Botrytis cinerea Isolated from Pomegranate
Source: Microorganisms. 2025 Jul 8;13(7):1605. doi: 10.3390/microorganisms13071605 (PMC12298828; doi:10.3390/microorganisms13071605)
Supplement: Supplementary file 1 [file microorganisms-13-01605-s001.zip]

Archive with 1 entries (1 files):
- microorganisms-3670647-supplementary.pdf
